# Supplementary material for: The Solid-State Synthesis of BiOIO3 Nanoplates with Boosted Photocatalytic Degradation Ability for Organic Contaminants
Source: Molecules. 2023 Apr 24;28(9):3681. doi: 10.3390/molecules28093681 (PMC10180272; doi:10.3390/molecules28093681)
Supplement: Supplementary file 1 [file molecules-28-03681-s001.zip]

Archive with 1 entries (1 files):
- molecules-2326115-supplementary.pdf
